# Supplementary material for: A Benzothiadiazole-Based Self-Assembled Cage for Cadmium Detection
Source: Molecules. 2023 Feb 15;28(4):1841. doi: 10.3390/molecules28041841 (PMC9967857; doi:10.3390/molecules28041841)
Supplement: Supplementary file 1 [file molecules-28-01841-s001.zip]

Archive with 1 entries (1 files):
- molecules-2217342-supplementary.pdf
